# Supplementary material for: Correction: Chronic Morphine Treatment Attenuates Cell Growth of Human BT474 Breast Cancer Cells by Rearrangement of the ErbB Signalling Network
Source: PLoS One. 2016 Apr 14;11(4):e0153824. doi: 10.1371/journal.pone.0153824 (PMC4831685; doi:10.1371/journal.pone.0153824)
Supplement: S1 File — (ZIP) [file pone.0153824.s001.zip]

Archive with 4 entries (4 files):
- Fig5A Blots.tiff
- Fig4 Blots.pdf
- Fig4A Blots.tiff
- pone.0153824.docx
